# Supplementary material for: Spinal Stabilization Exercises for Cancer Patients with Spinal Metastases of High Fracture Risk: Feasibility of the DISPO-II Training Program
Source: Cancers (Basel). 2021 Jan 8;13(2):201. doi: 10.3390/cancers13020201 (PMC7827062; doi:10.3390/cancers13020201)
Supplement: Supplementary file 1 [file cancers-13-00201-s001.zip]

Archive with 1 entries (1 files):
- cancers-1027512-supplementary.mp4
